# Supplementary material for: The Prognostic Role of Pre-Treatment Neutrophil-to-Lymphocyte Ratio in an Asian Cohort of Patients with Oropharyngeal Squamous Cell Carcinoma
Source: Curr Oncol. 2024 Nov 12;31(11):7074–87. doi: 10.3390/curroncol31110521 (PMC11592546; doi:10.3390/curroncol31110521)
Supplement: Supplementary file 1 [file curroncol-31-00521-s001.zip]

Archive with 1 entries (1 files):
- curroncol-3265084-supplementary.pdf
